# Supplementary material for: Characterization of transcriptome changes in saline stress adaptation on Leuciscus merzbacheri using PacBio Iso-Seq and RNA-Seq
Source: DNA Res. 2024 May 29;31(3):dsae019. doi: 10.1093/dnares/dsae019 (PMC11161863; doi:10.1093/dnares/dsae019)
Supplement: dsae019_suppl_Supplementary_Table_S1 [file dsae019_suppl_supplementary_table_s1.xlsx]

## Sheet: gill_DEGs
Gene ID	Log2(ABH/AHQ)	P value	padj	Cateory
ef1af2	12.4241	2.54143e-11	9.18865e-09	up
sf3b1	11.0888	2.60959e-18	4.68896e-15	up
ahcyl1	10.91	2.78956e-17	3.75926e-14	up
sgk1	10.6258	3.75244e-08	5.96517e-06	up
gne	10.611	1.23711e-12	6.11286e-10	up
col1a1	-25.78	4.14635e-11	1.38446e-08	down
tpm1	-13.6165	5.5777e-18	9.18694e-15	down
col5a2	-11.8602	1.05215e-10	3.2325e-08	down
plscr3	-11.7717	2.94371e-14	2.23778e-11	down
eif3a	-11.7037	3.2719e-21	8.27321e-18	down

## Sheet: kidney_DEGs
Gene ID	Log2(ABH/AHQ)	P value	padj	Cateory
ef1af2	27.4824	1.9994e-12	6.12516e-10	up
ahcyl1	13.3964	0.000605839	0.00906446	up
aldob	11.7352	4.26499e-20	5.31341e-17	up
slc4a1	11.4723	6.26836e-17	5.02024e-14	up
tcp1	11.0211	2.65647e-17	2.29118e-14	up
serbp1	-27.5653	1.71647e-12	5.37592e-10	down
scl4a11	-13.1569	0.000758053	0.0106747	down
klf2	-12.7447	1.67339e-24	3.12712e-21	down
lcp1	-12.6897	0.00116185	0.0145793	down
eif3a	-12.4113	1.40082e-24	2.70803e-21	down

## Sheet: liver_DEGs
Gene ID	Log2(ABH/AHQ)	P value	padj	Cateory
eff2	28.6674	2.19342e-22	1.27741e-18	up
serpina12	15.9215	5.3536e-24	4.67677e-20	up
cat	12.4775	3.17631e-11	2.80842e-08	up
krt8	11.0618	1.27096e-14	2.20907e-11	up
pros1	10.8083	1.1279e-14	2.07433e-11	up
c3	-28.0428	3.22763e-20	9.39859e-17	down
f2	-28.0234	6.08189e-22	3.03599e-18	down
mt-nd5	-15.3693	2.50128e-17	5.14131e-14	down
serbp1	-13.289	3.41855e-14	5.42974e-11	down
eif3c	-13.0446	8.94516e-21	2.84155e-17	down
		_
