# Supplementary material for: Characterization of transcriptome changes in saline stress adaptation on Leuciscus merzbacheri using PacBio Iso-Seq and RNA-Seq
Source: DNA Res. 2024 May 29;31(3):dsae019. doi: 10.1093/dnares/dsae019 (PMC11161863; doi:10.1093/dnares/dsae019)
Supplement: dsae019_suppl_Supplementary_Table_S2 [file dsae019_suppl_supplementary_table_s2.xlsx]

## Sheet: Sheet1
Supplementary Table S2 Primers employed for validating DGEs
Gene ID	Forward primer	Reverse primer
cct6a	TCCTTCTGGTTGATGAGAT	GGAGGAGGATGATGATGAT
mcl1	GGTATGATTGCTCGTCTGA	ATGCCATCGCTGAAGATT
atp1a1	AGCACTTCATCCACATCA	TCCAACCAACCATATCCAA
coq8a	CTACCAGCCAGTTCAACA	ATGTCCTCAGCCGTAATG
bmal1	CAGAGGAAGTGATGGAGAT	GCTGTTGGTGATGTTGAG
eef2k	GACGATAACATACGGCTTAC	CCTGAATGTCCACCACTA
sgk1	ACACATAATCCTGACTGACT	TGTTCCACAGAATGTTGATG
mt-nd5	GGCTTAGCACTCACTCAA	AGTCAGGAGGAAGATGGTA
cry2	GCTGCTGTGATATTGTGAA	TGTTATGCCATCTTGTATGC
